# Supplementary material for: BMP9 Promotes an Epithelial Phenotype and a Hepatocyte-like Gene Expression Profile in Adult Hepatic Progenitor Cells
Source: Cells. 2022 Jan 21;11(3):365. doi: 10.3390/cells11030365 (PMC8834621; doi:10.3390/cells11030365)
Supplement: Supplementary file 1 [file cells-11-00365-s001.zip]

Archive with 1 entries (1 files):
- cells-1411892-supplementary.pdf
